# Supplementary material for: Lousy grouse: Comparing evolutionary patterns in Alaska galliform lice to understand host evolution and host–parasite interactions
Source: Ecol Evol. 2020 Jul 18;10(15):8379–93. doi: 10.1002/ece3.6545 (PMC7417246; doi:10.1002/ece3.6545)
Supplement: Supplementary file 1 — Table S1 [file ECE3-10-8379-s001.xlsx]

## Sheet: Sheet1
Supplementary Table S1. Specimen information, extraction and library preparation details, Illumina sequencing statistics, locus assembly, and raw sequence data deposition for lice from ptarmigans and grouse. The individuals marked with an asterisk were used as references for read mapping.
Sample data												DNA Extraction		Library Preparation and Sequencing Data						Post-cleanup	BowTie2		Data Deposition
	Louse	Louse	Louse Species	Population	Extract Code	Host	Host Collection	Collection location	Latitude	Longitude	Collection	Extraction	DNA	Sequencing	Sequencing	Index pair/Inline barcode	Library kit	Seq.	Read	Number of	Assembled Genes	Average Depth	NCBI	NCBI	NCBI	GenBank
	Genus	Species	"Group"				Code				Date	Date	Yield (ng/uL)	Platform	Location			Pool	Length	Trimmed Reads			SRA	BioSample	BioProject	COI
Lagopoecus																					934 genes targeted
	Lagopoecus	umbellus	umbellus	-	LgspRUGR1085	Bonasa umbellus	REW1085	USA: Alaska: Manley Hot Springs (Fairbanks Area)	65.0604	-150.408	2015-07-08	2018-05-21	1.11	Illumina HiSeq4000	University of Oregon	AAGAGGCA-AGAATGCG	Nextera DNA Flex	1	150	76996435	898	51.1936	SRR11871067	SAMN15029953	PRJNA635170	MT517187
	Lagopoecus	gibsoni	gibsoni	-	Lggib	Centrocercus urophasianus	JMB2774	USA: Utah	-	-	2002-02-12	2016-10-27	0.515	Illumina HiSeq4000	University of Oregon	CCCAATTCCCGG	Nextera DNA Flex	2	150	100442959	897	60.5787	SRR5308168	SAMN06435596	PRJNA374092	N/A
	Lagopoecus	obscurus	obscurus	-	Lgobs	Dendragapus obscurus	JMB2755	USA: Utah	-	-	2002-02-12	2018-12-01	0.141	Illumina NovaSeq6000, S4 Reagent Kit	University of Illinois	TATCGCAC-CTTAGTGT	KAPA Hyper Library	1	150	87619214	889	57.4412	SRR8582575	SAMN10921713	PRJNA521918	N/A
	Lagopoecus	sp.	sp.	-	LgspSPGR929	Falcipennis canadensis	REW929	USA: Alaska: Bonaza Creek (Fairbanks Area)	64.7511	-148.304	2014-09-17	2018-05-21	0.46	Illumina HiSeq4000	University of Oregon	TAGGCATG-GAGGAATG	Nextera DNA Flex	1	150	81058239	895	54.7888	SRR11871066	SAMN15029954	PRJNA635170	MT517188
	Lagopoecus	affinis	affinis 1	Arctic	LgspWIPT1307	Lagopus lagopus	REW1307	USA: Alaska: Franklin Bluffs (Arctic)	69.728	-148.698	2016-05-20	2018-05-21	0.66	Illumina HiSeq4000	University of Oregon	CGAGGCTG-TCTCCTAT	Nextera DNA Flex	2	150	41364077	890	23.3454	SRR11871044	SAMN15029955	PRJNA635170	MT517191
	Lagopoecus	affinis	affinis 1	Arctic	LgspWIPT976A	Lagopus lagopus	REW976	USA: Alaska: Sag River Station (Arctic)	68.8038	-148.83	2015-05-23	2018-05-21	0.3	Illumina HiSeq4000	University of Oregon	CTCTCTAC-ATACGTCA	Nextera DNA Flex	2	150	45032846	896	22.154	SRR11871033	SAMN15029956	PRJNA635170	MT517196
	Lagopoecus	affinis	affinis 1	Arctic	LgspWIPT987	Lagopus lagopus	REW987	USA: Alaska: Sag River Station (Arctic)	68.7737	-148.864	2015-05-24	2018-05-21	0.53	Illumina HiSeq4000	University of Oregon	GCTCATGA-ATACGTCA	Nextera DNA Flex	2	150	38038984	896	49.8596	SRR11871022	SAMN15029957	PRJNA635170	MT517198
	Lagopoecus	affinis	affinis 1	Denali	LgspWIPT1025	Lagopus lagopus	REW1025	USA: Alaska: Denali Hwy	63.1016	-146.641	2015-06-02	2018-05-21	0.32	Illumina HiSeq4000	University of Oregon	GGACTCCT-GAGGAATG	Nextera DNA Flex	2	150	48260874	897	26.6699	SRR11871057	SAMN15029958	PRJNA635170	N/A
	Lagopoecus	affinis	affinis 1	Denali	LgspWIPT1029	Lagopus lagopus	REW1029	USA: Alaska: Denali Hwy	63.0902	-146.679	2015-06-02	2018-05-21	0.38	Illumina HiSeq4000	University of Oregon	CGAGGCTG-GAGGAATG	Nextera DNA Flex	2	150	37832252	895	22.3745	SRR11871056	SAMN15029959	PRJNA635170	MT517190
	Lagopoecus	affinis	affinis 1	Denali	LgspWIPT899	Lagopus lagopus	REW899	USA: Alaska: Denali Hwy	63.0686	-146.711	2012-08-18	2018-05-21	1.12	Illumina HiSeq4000	University of Oregon	GCTCATGA-TCTCCTAT	Nextera DNA Flex	2	150	35724639	882	21.688	SRR11871055	SAMN15029960	PRJNA635170	MT517194
	Lagopoecus	affinis	affinis 1	SheepMt	LgspWIPT2	Lagopus lagopus	REW1649	USA: Alaska: Sheep Mountain (Anchorage/Palmer Area)	61.8489	-147.42	2018-03-31	2018-05-21	0.7	Illumina HiSeq4000	University of Oregon	CGAGGCTG-ATACGTCA	Nextera DNA Flex	2	150	40304128	897	24.6479	SRR11871054	SAMN15029961	PRJNA635170	MT517192
	Lagopoecus	affinis	affinis 1	SheepMt	LgspWIPT8	Lagopus lagopus	REW1650	USA: Alaska: Sheep Mountain (Anchorage/Palmer Area)	61.8489	-147.42	2018-03-31	2018-05-21	1.54	Illumina HiSeq4000	University of Oregon	CGAGGCTG-AGAATGCG	Nextera DNA Flex	2	150	36874526	885	22.0289	SRR11871053	SAMN15029962	PRJNA635170	MT517193
	Lagopoecus	affinis	affinis 1	SheepMt	LgspWIPT9	Lagopus lagopus	REW1651	USA: Alaska: Sheep Mountain (Anchorage/Palmer Area)	61.8489	-147.42	2018-03-31	2018-05-21	0.96	Illumina HiSeq4000	University of Oregon	TAGGCATG-TCTCCTAT	Nextera DNA Flex	1	150	77572335	897	25.2059	SRR11871065	SAMN15029963	PRJNA635170	MT517195
*	Lagopoecus	affinis	affinis 2	-	LgspWTPT1396	Lagopus leucura	REW1396	USA: Alaska: Hatcher's Pass (Anchorage/Palmer Area)	61.7784	-149.32	2016-10-15	2018-05-21	0.76	Illumina HiSeq4000	University of Oregon	CGAGGCTG-AGAATGCG	Nextera DNA Flex	1	150	62497268	898	37.7593	SRR11871064	SAMN15029964	PRJNA635170	MT517199
	Lagopoecus	affinis	affinis 2	-	LgspWTPT1397	Lagopus leucura	REW1397	USA: Alaska: Hatcher's Pass (Anchorage/Palmer Area)	61.7784	-149.32	2016-10-15	2018-05-21	0.49	Illumina HiSeq4000	University of Oregon	TAGGCATG-TCTCCTAT	Nextera DNA Flex	2	150	43510615	833	28.1536	SRR11871052	SAMN15029965	PRJNA635170	MT517200
	Lagopoecus	affinis	affinis 2	-	LgspWTPT1647	Lagopus leucura	REW1647	USA: Alaska: Hatcher's Pass (Anchorage/Palmer Area)	61.7648	-149.293	2017-10-09	2018-05-21	0.57	Illumina HiSeq4000	University of Oregon	GCTCATGA-AGAATGCG	Nextera DNA Flex	2	150	36312322	873	23.0843	SRR11871051	SAMN15029966	PRJNA635170	MT517201
	Lagopoecus	affinis	affinis 3	Arctic	LgspROPT934B	Lagopus muta	REW934	USA: Alaska: Galbraith Lake (Arctic)	68.3164	-149.353	2015-05-19	2018-05-21	0.29	Illumina HiSeq4000	University of Oregon	CTCTCTAC-GAGGAATG	Nextera DNA Flex	2	150	45102779	897	27.9706	SRR11871050	SAMN15029967	PRJNA635170	MT517182
	Lagopoecus	affinis	affinis 3	Arctic	LgspROPT935B	Lagopus muta	REW935	USA: Alaska: Galbraith Lake (Arctic)	68.3164	-149.353	2015-05-19	2018-05-21	0.31	Illumina HiSeq4000	University of Oregon	CTCTCTAC-AGAATGCG	Nextera DNA Flex	2	150	45584539	897	28.6999	SRR11871049	SAMN15029968	PRJNA635170	MT517184
	Lagopoecus	affinis	affinis 3	Arctic	LgspROPT944A	Lagopus muta	REW944	USA: Alaska: Galbraith Lake (Arctic)	68.461	-149.494	2015-05-20	2018-05-21	0.25	Illumina HiSeq4000	University of Oregon	CTCTCTAC-TCTCCTAT	Nextera DNA Flex	2	150	52067171	895	30.3229	SRR11871048	SAMN15029969	PRJNA635170	MT517185
	Lagopoecus	affinis	affinis 3	Denali	LgspROPT1380	Lagopus muta	REW1380	USA: Alaska: Denali Hwy	63.0848	-146.404	2016-06-02	2018-05-21	0.39	Illumina HiSeq4000	University of Oregon	GGACTCCT-ATACGTCA	Nextera DNA Flex	2	150	45018441	879	25.7396	SRR11871047	SAMN15029970	PRJNA635170	N/A
	Lagopoecus	affinis	affinis 3	Denali	LgspROPT1386	Lagopus muta	REW1386	USA: Alaska: Denali Hwy	63.0784	-146.379	2016-06-04	2018-05-21	0.15	Illumina HiSeq4000	University of Oregon	GGACTCCT-TCTCCTAT	Nextera DNA Flex	3	150	56332639	897	33.912	SRR11871046	SAMN15029971	PRJNA635170	MT517178
	Lagopoecus	affinis	affinis 3	Denali	LgspROPT1387	Lagopus muta	REW1387	USA: Alaska: Denali Hwy	63.0809	-146.396	2016-06-04	2018-05-21	0.41	Illumina HiSeq4000	University of Oregon	GGACTCCT-AGAATGCG	Nextera DNA Flex	2	150	42148027	883	27.7428	SRR11871045	SAMN15029972	PRJNA635170	MT517179
	Lagopoecus	affinis	affinis 3	ThompsonPass	LgspROPT895	Lagopus muta	REW895	USA: Alaska: Thompson Pass (Valdez Area)	61.1271	-145.742	2012-08-18	2018-05-21	0.84	Illumina HiSeq4000	University of Oregon	AAGAGGCA-ATACGTCA	Nextera DNA Flex	3	150	45262984	890	27.303	SRR11871043	SAMN15029973	PRJNA635170	N/A
	Lagopoecus	affinis	affinis 3	ThompsonPass	LgspROPT896	Lagopus muta	REW896	USA: Alaska: Thompson Pass (Valdez Area)	61.1271	-145.742	2012-08-18	2018-05-21	0.53	Illumina HiSeq4000	University of Oregon	TAGGCATG-GAGGAATG	Nextera DNA Flex	2	150	37837268	849	23.8624	SRR11871042	SAMN15029974	PRJNA635170	N/A
	Lagopoecus	affinis	affinis 3	ThompsonPass	LgspROPT897	Lagopus muta	REW897	USA: Alaska: Thompson Pass (Valdez Area)	61.1271	-145.742	2012-08-18	2018-05-21	1	Illumina HiSeq4000	University of Oregon	AAGAGGCA-ATACGTCA	Nextera DNA Flex	1	150	78068883	895	51.4847	SRR11871041	SAMN15029975	PRJNA635170	MT517180
	Lagopoecus	perplexus	perplexus	-	LgspSTGR1552	Tympanuchus phasianellus	REW1552	USA: Alaska: Mt Fairplay	63.8504	-142.223	2017-05-22	2018-05-21	0.52	Illumina HiSeq4000	University of Oregon	CTCTCTAC-ATACGTCA	Nextera DNA Flex	1	150	81610480	897	48.5274	SRR11871040	SAMN15029976	PRJNA635170	MT517189
Outgroup
	Colinicola	docophoroides				Callipepla californica																	SRR5308220	SAMN06435648	PRJNA374121	N/A
	Cuculicola	atopus				Piaya cayana nigricrissa																	SRR5308214	SAMN06435642	PRJNA374119	N/A
	Degeeriella	rufa				Falco berigora																	SRR5088467	SAMN05930901	PRJNA349478	N/A
	Lipeurus	caponis				Gallus gallus																	SRR5308373	SAMN06435801	PRJNA374236	N/A
Goniodes																					925 genes targeted
	Goniodes	centrocerci	centroceri	-	Gdcen	Centrocercus urophasianus	JMB2776	USA: Utah	-	-	2002-02-12	2018-12-01	2.25	Illumina NovaSeq6000, S4 Reagent Kit	University of Illinois	CTCACCAA-CTAGGCAA	KAPA Hyper Library	1	150	79835596	919	54.3611	SRR8582573	SAMN10921711	PRJNA521916	N/A
	Goniodes	merriamanus	merriamanus	-	Gdmer	Dendragapus obscurus	JMB2755	USA: Utah	-	-	2002-02-12	2018-12-01	0.997	Illumina NovaSeq6000, S4 Reagent Kit	University of Illinois	TCTGTTGG-TCGAATGG	KAPA Hyper Library	1	150	83696173	922	62.8557	SRR8582574	SAMN10921712	PRJNA521917	N/A
	Goniodes	corpulentus	corpulentus	-	GdspSPGR929	Falcipennis canadensis	REW929	USA: Alaska: Bonaza Creek (Fairbanks Area)	64.7511	-148.304	2014-09-17	2018-05-21	2.09	Illumina HiSeq4000	University of Oregon	GCTCATGA-CTCCTTAC	Nextera DNA Flex	1	150	76573718	913	58.8648	SRR11871039	SAMN15029977	PRJNA635170	MT517211
	Goniodes	lagopi	lagopi	Arctic	GdspWIPT1307B	Lagopus lagopus	REW1307	USA: Alaska: Franklin Bluffs (Arctic)	69.728	-148.698	2016-05-20	2018-05-21	2.32	Illumina HiSeq4000	University of Oregon	CTCTCTAC-AGAGGATA	Nextera DNA Flex	3	150	48949790	917	37.7012	SRR11871038	SAMN15029978	PRJNA635170	MT517215
	Goniodes	lagopi	lagopi	Arctic	GdspWIPT976	Lagopus lagopus	REW976	USA: Alaska: Dalton Hwy (Arctic)	68.8038	-148.83	2015-05-23	2018-05-21	3.58	Illumina HiSeq4000	University of Oregon	AAGAGGCA-TCTTACGC	Nextera DNA Flex	3	150	42600093	919	35.8055	SRR11871037	SAMN15029979	PRJNA635170	MT517222
	Goniodes	lagopi	lagopi	Arctic	GdspWIPT987	Lagopus lagopus	REW987	USA: Alaska: Sag River Station (Arctic)	68.7737	-148.864	2015-05-24	2018-05-21	4.11	Illumina HiSeq4000	University of Oregon	GCTCATGA-AGAGGATA	Nextera DNA Flex	3	150	42992478	918	39.4631	SRR11871036	SAMN15029980	PRJNA635170	MT517223
	Goniodes	lagopi	lagopi	Denali	GdspWIPT1025	Lagopus lagopus	REW1025	USA: Alaska: Denali Hwy	63.1016	-146.641	2015-06-02	2018-05-21	1.13	Illumina HiSeq4000	University of Oregon	GCTCATGA-TATGCAGT	Nextera DNA Flex	1	150	67605175	918	52.6376	SRR11871035	SAMN15029981	PRJNA635170	MT517213
	Goniodes	lagopi	lagopi	Denali	GdspWIPT1384A	Lagopus lagopus	REW1384	USA: Alaska: Denali Hwy	63.1292	-146.583	2016-06-03	2018-05-21	1.24	Illumina HiSeq4000	University of Oregon	CGAGGCTG-TCTTACGC	Nextera DNA Flex	3	150	37252105	912	29.5626	SRR11871034	SAMN15029982	PRJNA635170	MT517216
	Goniodes	lagopi	lagopi	Denali	GdspWIPT899	Lagopus lagopus	REW899	USA: Alaska: Denali Hwy	63.0686	-146.711	2012-08-18	2018-05-21	1.54	Illumina HiSeq4000	University of Oregon	GGACTCCT-TATGCAGT	Nextera DNA Flex	3	150	49126713	912	31.7297	SRR11871032	SAMN15029983	PRJNA635170	MT517219
	Goniodes	lagopi	lagopi	SheepMt	GdspWIPT2	Lagopus lagopus	REW1649	USA: Alaska: Sheep Mountain (Anchorage/Palmer Area)	61.8489	-147.42	2018-03-31	2018-05-21	3.38	Illumina HiSeq4000	University of Oregon	CTCTCTAC-TATGCAGT	Nextera DNA Flex	3	150	43717837	923	68.9634	SRR11871031	SAMN15029984	PRJNA635170	MT517218
	Goniodes	lagopi	lagopi	SheepMt	GdspWIPT8B	Lagopus lagopus	REW1650	USA: Alaska: Sheep Mountain (Anchorage/Palmer Area)	61.8489	-147.42	2018-03-31	2018-05-21	1.1	Illumina HiSeq4000	University of Oregon	AAGAGGCA-TCTTACGC	Nextera DNA Flex	2	150	37995933	917	33.9497	SRR11871030	SAMN15029985	PRJNA635170	MT517221
	Goniodes	lagopi	lagopi	SheepMt	GdspWIPT9A	Lagopus lagopus	REW1651	USA: Alaska: Sheep Mountain (Anchorage/Palmer Area)	61.8489	-147.42	2018-03-31	2018-05-21	0.67	Illumina HiSeq4000	University of Oregon	AAGAGGCA-AGAGGATA	Nextera DNA Flex	2	150	43361793	918	30.0363	SRR11871029	SAMN15029986	PRJNA635170	N/A
*	Goniodes	leucurus	leucurus	-	GdspWTPT1396	Lagopus leucura	REW1396	USA: Alaska: Hatcher's Pass (Anchorage/Palmer Area)	61.7784	-149.32	2016-10-15	2018-05-21	0.44	Illumina HiSeq4000	University of Oregon	GGACTCCT-AGAGGATA	Nextera DNA Flex	1	150	95305974	919	33.0617	SRR11871028	SAMN15029987	PRJNA635170	MT517225
	Goniodes	leucurus	leucurus	-	GdspWTPT1397	Lagopus leucura	REW1397	USA: Alaska: Hatcher's Pass (Anchorage/Palmer Area)	61.7784	-149.32	2016-10-15	2018-05-21	1.16	Illumina HiSeq4000	University of Oregon	GCTCATGA-CTCCTTAC	Nextera DNA Flex	3	150	39714318	918	31.2629	SRR11871027	SAMN15029988	PRJNA635170	MT517226
	Goniodes	leucurus	leucurus	-	GdspWTPT1647	Lagopus leucura	REW1647	USA: Alaska: Hatcher's Pass (Anchorage/Palmer Area)	61.7648	-149.293	2017-10-09	2018-05-21	3.08	Illumina HiSeq4000	University of Oregon	CTCTCTAC-CTCCTTAC	Nextera DNA Flex	3	150	43276367	906	32.1271	SRR11871026	SAMN15029989	PRJNA635170	MT517227
	Goniodes	lagopi	lagopi	Arctic	GdspROPT1331	Lagopus muta	REW1331	USA: Alaska: Dalton Hwy (Arctic)	70.0439	-148.614	2016-05-22	2018-05-21	1.24	Illumina HiSeq4000	University of Oregon	CGAGGCTG-AGAGGATA	Nextera DNA Flex	3	150	42381135	916	31.3375	SRR11871025	SAMN15029990	PRJNA635170	MT517202
	Goniodes	lagopi	lagopi	Arctic	GdspROPT934	Lagopus muta	REW934	USA: Alaska: Galbraith Lake (Arctic)	68.3164	-149.353	2015-05-19	2018-05-21	1.98	Illumina HiSeq4000	University of Oregon	TAGGCATG-TATGCAGT	Nextera DNA Flex	3	150	40056096	918	31.5472	SRR11871024	SAMN15029991	PRJNA635170	MT517209
	Goniodes	lagopi	lagopi	Arctic	GdspROPT944	Lagopus muta	REW944	USA: Alaska: Galbraith Lake (Arctic)	68.461	-149.494	2015-05-20	2018-05-21	1.66	Illumina HiSeq4000	University of Oregon	TAGGCATG-AGAGGATA	Nextera DNA Flex	3	150	46860404	917	35.1455	SRR11871023	SAMN15029992	PRJNA635170	MT517210
	Goniodes	lagopi	lagopi	Denali	GdspROPT1387	Lagopus muta	REW1387	USA: Alaska: Denali Hwy	63.0809	-146.396	2016-06-04	2018-05-21	1.86	Illumina HiSeq4000	University of Oregon	TAGGCATG-CTCCTTAC	Nextera DNA Flex	3	150	43407173	915	33.8042	SRR11871021	SAMN15029993	PRJNA635170	MT517203
	Goniodes	lagopi	lagopi	Denali	GdspROPT1568	Lagopus muta	REW1568	USA: Alaska: Denali Hwy	63.0813	-146.393	2017-05-27	2018-05-21	0.84	Illumina HiSeq4000	University of Oregon	AAGAGGCA-CTCCTTAC	Nextera DNA Flex	2	150	38916055	919	29.9136	SRR11871063	SAMN15029994	PRJNA635170	MT517204
	Goniodes	lagopi	lagopi	Denali	GdspROPT1569	Lagopus muta	REW1569	USA: Alaska: Denali Hwy	63.0788	-146.386	2017-05-27	2018-05-21	1.34	Illumina HiSeq4000	University of Oregon	CGAGGCTG-CTCCTTAC	Nextera DNA Flex	3	150	43419471	919	33.527	SRR11871062	SAMN15029995	PRJNA635170	MT517205
	Goniodes	lagopi	lagopi	ThompsonPass	GdspROPT895	Lagopus muta	REW895	USA: Alaska: Thompson Pass (Valdez Area)	61.1271	-145.742	2012-08-18	2018-05-21	2.23	Illumina HiSeq4000	University of Oregon	TAGGCATG-TCTTACGC	Nextera DNA Flex	3	150	43313823	911	32.8798	SRR11871061	SAMN15029996	PRJNA635170	MT517206
	Goniodes	lagopi	lagopi	ThompsonPass	GdspROPT896	Lagopus muta	REW896	USA: Alaska: Thompson Pass (Valdez Area)	61.1271	-145.742	2012-08-18	2018-05-21	1.62	Illumina HiSeq4000	University of Oregon	GGACTCCT-TCTTACGC	Nextera DNA Flex	3	150	45743374	900	33.9112	SRR11871060	SAMN15029997	PRJNA635170	MT517207
	Goniodes	lagopi	lagopi	ThompsonPass	GdspROPT897	Lagopus muta	REW897	USA: Alaska: Thompson Pass (Valdez Area)	61.1271	-145.742	2012-08-18	2018-05-21	1.23	Illumina HiSeq4000	University of Oregon	GCTCATGA-TATGCAGT	Nextera DNA Flex	3	150	39423420	902	29.4813	SRR11871059	SAMN15029998	PRJNA635170	MT517208
	Goniodes	nebraskensis	merriamanus	-	GdspSTGR1552	Tympanuchus phasianellus	REW1552	USA: Alaska: Mt Fairplay	63.8504	-142.223	2017-05-22	2018-05-21	0.96	Illumina HiSeq4000	University of Oregon	GGACTCCT-CTCCTTAC	Nextera DNA Flex	1	150	82920660	919	63.905	SRR11871058	SAMN15029999	PRJNA635170	MT517212
Outgroup
	Auricotes	sp.				Ducula bicolor																	SRR5308148	SAMN06435576	PRJNA374254	N/A
	Campanulotes	compar				Columba livia																	SRR5308113	SAMN06435546	PRJNA374052	N/A
	Goniocotes	chrysocephalus				Phasianus colchicus																	SRR5308160	SAMN06435588	PRJNA374087	N/A
	Goniodes	ortygis				Colinus virginianus																	SRR5308120	SAMN06435552	PRJNA374058	N/A
	Passonomedea	sp.				Odontophorus stellatus																	SRR5308182	SAMN06435610	PRJNA374270	N/A
